# Supplementary material for: Discovery and Characterization of Synthesized and FDA-Approved Inhibitors of Clostridial and Bacillary Collagenases
Source: J Med Chem. 2022 Sep 26;65(19):12933–55. doi: 10.1021/acs.jmedchem.2c00785 (PMC9574867; doi:10.1021/acs.jmedchem.2c00785)
Supplement: Supplementary file 1 — jm2c00785_si_001.csv [file jm2c00785_si_001.csv]

;;;;;;;;"Compound; Smiles; Inhibition (%); IC50 (µM)"
;;;;;;;;"7; O=P(O)(O)C2=NC1=CC=CC=C1N=C2P(O)(O)=O; 40 ± 7%"
;;;;;;;;"7c; O=P(OCC)(OCC)C2=NC1=CC=CC=C1N=C2P(OCC)(OCC)=O; 3 ± 2%"
;;;;;;;;"8; O=P(O)(O)C2=NC1=CC(F)=CC=C1N=C2P(O)(O)=O; 38 ± 3%"
;;;;;;;;"9; O=P(O)(O)C2=NC1=CC(Cl)=CC=C1N=C2P(O)(O)=O; 4.0 ± 0.6 µM"
;;;;;;;;"10; O=P(O)(O)C2=NC1=CC(Br)=CC=C1N=C2P(O)(O)=O; 2.5 ± 0.2 µM"
;;;;;;;;"11; O=P(O)(O)C2=NC1=CC(C)=CC=C1N=C2P(O)(O)=O; 58 ± 4; 3.4 ± 0.1 µM"
;;;;;;;;"11c; O=P(OCC)(OCC)C2=NC1=CC(C)=CC=C1N=C2P(OCC)(OCC)=O; 8 ± 4%"
;;;;;;;;"12; O=P(O)(O)C2=NC1=CC(OC)=CC=C1N=C2P(O)(O)=O; 23 ± 6%"
;;;;;;;;"12c; O=P(OCC)(OCC)C2=NC1=CC(OC)=CC=C1N=C2P(OCC)(OCC)=O; 0 ± 2%"
;;;;;;;;"13; O=P(O)(O)C2=NC1=CC(Cl)=C(Cl)C=C1N=C2P(O)(O)=O; 5.2 ± 0.4 µM"
;;;;;;;;"14; O=P(O)(O)C2=NC1=CC(C(NC3=CC(Cl)=C(Cl)C=C3)=O)=CC=C1N=C2P(O)(O)=O; 16 ± 1 µM"
;;;;;;;;"15; O=P(O)(O)C2=NC1=CC(C3=CC=C(Cl)C=C3)=CC=C1N=C2P(O)(O)=O; 10.5 ± 0.0 µM"
;;;;;;;;"16; O=P(O)(O)C2=NC1=CC(Cl)=C(Cl)C=C1NC2=O; 5 ± 2%"
;;;;;;;;"27; ONC(C(C(NCCN2C=C(N=N2)COC1=C(NC(C)=O)C=CC=C1)=O)CC(C)C)=O; 1.2 ± 0.1 µM"
;;;;;;;;"28; ONC(C(C(NCCN2C=C(N=N2)COC1=CC(NC(C)=O)=CC=C1)=O)CC(C)C)=O; 35 ± 1 µM"
;;;;;;;;"29; ONC(C(C(NCCN2C=C(N=N2)COC1=CC=C(NC(C)=O)C=C1)=O)CC(C)C)=O; 35 ± 3 µM"
;;;;;;;;"30; CC(CC(C(NO)=O)C(NCCN1N=NC(COC2=C(F)C=CC=C2)=C1)=O)C; 92± 5; 16.2 ± 0.8 µM"
;;;;;;;;"31; ONC(C(C(NCCN2C=C(N=N2)COC1=CC=CC=C1)=O)CC(C)C)=O; 12 ± 1 µM"
;;;;;;;;"32; O=C(NO)C(C(NCCN1N=NC(CSC2=CC=CC=C2)=C1)=O)CC(C)C; 10.1 ± 0.9 µM"
;;;;;;;;"33; ONC(C(C(NCCN3C=C(N=N3)COC2=C(NC(C)=O)C=CC=C2)=O)CC1=CC=CC=C1)=O; 1.6 ± 0.1 µM"
;;;;;;;;
;;;;;;;;
;;;;;;;;
;;;;;;;;
